# Supplementary material for: Breakfast Size and Prevalence of Metabolic Syndrome in the European Prospective Investigation into Cancer and Nutrition (EPIC) Spanish Cohort
Source: Nutrients. 2023 Jan 26;15(3):630. doi: 10.3390/nu15030630 (PMC9919450; doi:10.3390/nu15030630)
Supplement: Supplementary file 1 [file nutrients-15-00630-s001.zip]

Archive with 1 entries (1 files):
- nutrients-2096804-supplementary.pdf
